# Supplementary material for: Performance in Object-Choice Aesop’s Fable Tasks Are Influenced by Object Biases in New Caledonian Crows but not in Human Children
Source: PLoS One. 2016 Dec 9;11(12):e0168056. doi: 10.1371/journal.pone.0168056 (PMC5148090; doi:10.1371/journal.pone.0168056)
Supplement: S1 Data — (XLSX) [file pone.0168056.s001.xlsx]

## Sheet: Crow exp 1a, 1b, 2
Experiment 1A: sinking (S) vs. floating (F)
				Stone drops												Stone drops																		Stone drops
	Trial number	1	2	3	4	5	6	7	8	9	Reward?		Trial number	1	2	3	4	5	6	7	8	Reward?									Trial number	1	2	3	4	5	6	7	8	9	10	11	Reward?
	1	F	F	S	S	F	S				Y		1	F	F	S	S					Y									1	F	S	F	F	F	F	F	F	F	F	F	Y
	2	F	F	F	S	F					Y		2	F	F	S	F	S	F	S	F	N									2	F	F	S	S	F	S						N
	3	F	F	F	F	F					N		3	F								Y									3	F	S										Y
	4	F	F	F							N		4	F	F	S	F	S	S			N									4	S	S	S									Y
	5	F	F	F							N		5	F	S	F	F					N									5	S	S	S									Y
	6	F	F	F	F						N		6	F	F	S	F	F	S	F		N									6	S	S										Y
	7	F	S	F	S						Y		7	F	F	S	F					N									7	S	S										Y
	8	F	F	S							Y		8	F	F	F						N									8	S											Y
	9	S									Y		9	F	F							N									9	S	S	S									Y
	10	S	F	F	S	F	S				Y		10	F	F							N									10	S	S	S									Y
	11	S									Y		11	F	S	F	S	F	F	F		N									11	S	S	S									Y
	12	S	S	F	F						Y		12	S								Y									12	S	S	S									Y
	13	S	F	F	S	S					Y		13	S								Y									13	S	S	S									Y
	14	S									Y		14	S	F	S	F	S				N									14	S	S	S									Y
	15	S	F	S	S						Y		15	S	S							Y									15	S											Y
	16	S	S	S							Y		16	F								Y									16	S	S										Y
	17	S	S								Y		17	S	S	F	S	F				Y									17	S	S										Y
	18	S	F	S	S						Y		18	S								Y									18	S	S	S									Y
	19	S	S	S							Y		19	S	S							Y									19	S	S										Y
	20	S	S	S							Y		20	S								Y									20	S	S										Y
	21	S	S	F	S	F					Y		21	S	F	S	S					Y									21	S	S										Y
	22	S	S								Y		22	S	S	S						Y									22	S	S										Y
	23	S	F								Y		23	S								Y									23	S	S										Y
	24	S									Y		24	S	S							Y									24	S	S										Y
	25	S	S								Y		25	S	S	S						Y									25	S											Y
	26	S	S								Y		26	S	S							Y									26	S	S										Y
	27	S	S	F	F	F	S	F	F	F	N		27	S	S	S	F	F	F			Y									27	S	S										Y
	28	S	S	S							Y		28	S	S	S						Y									28	S	S	S									Y
	29	S									Y		29	S	S							Y									29	S	S										Y
	30	S	F	S	S						Y		30	S	S							Y									30	S	S	S									Y
	Subject: Noir												Subject: Sort																		Subject: Svart
Experiment 1B: solid (S) vs. hollow (H)
				Stone drops												Stone drops																		Stone drops
	Trial number	1	2	3	4	5	6	7	8	Reward?			Trial number	1	2	3	4	5	6	7	8	Reward?									Trial number	1	2	3	4	5	6	7	8	Reward?
	1	H	H	H	S	S				Y			1	H	H	S	H	S	S			Y									1	H	H	S	S					Y
	2	H	H	S						Y			2	H	H	S						Y									2	H	H	H	S	S				Y
	3	S								Y			3	H	H	S	H	S				Y									3	H	H	S	S	S				Y
	4	H	S	S	S	H				Y			4	H	H	H	S					Y									4	S	H	S	S					Y
	5	S	S	S	H					Y			5	S	H	S						Y									5	S	S	H	H	H				Y
	6	S	S							Y			6	S	H	H	H	S	S			Y									6	H	S	S						Y
	7	H	S	S	H					Y			7	S								Y									7	S	S	S						Y
	8	S								Y			8	H	S	S	H					Y									8	S	S	S						Y
	9	H	S	S						Y			9	H	S							Y									9	S								Y
	10	S	H	S	H	S				Y			10	H	S	S	S					Y									10	S	S							Y
	11	S	H	S	S					Y			11	S	H	S	H	S	H			Y									11	S	S							Y
	12	S	S							Y			12	H	S	H	H	S	S			Y									12	S	S							Y
	13	S								Y			13	S								Y									13	S								Y
	14	H	S	S	S					Y			14	S								Y									14	S	S	S						Y
	15	S	S	S						Y			15	S	S	H	H	S				Y									15	S	S	S						Y
	16	S	S	S						Y			16	S	H	S						Y									16	S	S	S						Y
	17	S	S							Y			17	S	S	S	H					Y									17	S	S	S						Y
	18	S	S							Y			18	S	H							Y									18	S	S	S	H					Y
	19	S	S	S						Y			19	S								Y									19	S								Y
	20	H	S	S						Y			20	S	S							Y									20	S								Y
	21	S	S	S						Y			21	S	S							Y									21	S	S	S						Y
	22	S	S	S						Y			22	S	S	S						Y									22	S	S							Y
	23	S	S	S						Y			23	S	S							Y									23	S	S							Y
	24	S	S							Y			24	S	S							Y									24	S	S	S						Y
	25	S	S							Y			25	S								Y									25	S	S	S						Y
	26	S	S							Y			26	S	S							Y									26	S	S							Y
	27	S	S	S						Y			27	S								Y									27	S	S							Y
	28	S	S	S						Y			28	S	S							Y									28	S	S							Y
	29	S	S							Y			29	S	S	S						Y									29	S	S							Y
	30	S	S							Y			30	S	S							Y									30	S	S							Y
	Subject: Noir												Subject: Sort																		Subject: Svart
Experiment 2: Non-functional, rewarded (L) vs. functional, non-rewarded (H)
				Stone drops												Stone drops																		Stone drops
	Trial number	1	2	3	4	5	6	7	8	9	Reward?		Trial number	1	2	3	4	5	6	7	8	9	10	11	12	13	14	15	Reward?		Trial number	1	2	3	4	5	6	7	8	9	10	11	12	13	14	15	16	17	18
	1	L	L	L	L	L	L	L	L	L	N		1	L	L	L	L												Y		1	L	L	L	L	L	L	L	H	L	L	L	L	L	H	L	L	L	L
	2	L	L	L							N		2	L	L	L	H	L	L	L	L	L	L	L	L	L	L	L	N		2	L	L	L	L	L	L	L	L	L	L	L	L	L
	3	L	L	L	L	L					N		3	L	H	L													Y		3	L
	4	L	L	L							N		4	L	H	L	L	L	L	L	L	H							N		4	L
	5	L									N		5	L	H	L	L	L	L	H	L								Y		5	L	L	L	L	L	L	L	L	L	L	L
	Subject: Noir												Subject: Sort																		Subject: Svart
[truncated: 24 more columns]
