# Supplementary material for: Performance in Object-Choice Aesop’s Fable Tasks Are Influenced by Object Biases in New Caledonian Crows but not in Human Children
Source: PLoS One. 2016 Dec 9;11(12):e0168056. doi: 10.1371/journal.pone.0168056 (PMC5148090; doi:10.1371/journal.pone.0168056)
Supplement: S2 Data — (XLSX) [file pone.0168056.s002.xlsx]

## Sheet: Children exp 1a, 1b
Experiment 1A: sinking (S) vs. floating (F)
				Stone drops											Stone drops											Stone drops											Stone drops											Stone drops
	Trial number	1	2	3	4	5	6	7	8	Reward?		Trial number	1	2	3	4	5	6	7	8	Reward?		Trial number	1	2	3	4	5	6	7	8	Reward?		Trial number	1	2	3	4	5	6	7	8	Reward?		Trial number	1	2	3	4
	1	S	S	F	F	S	S	F	F	Y		1	F	S	S	S	S				Y		1	F	S	S	S	F	S	F	F	Y		1	S	S	F	S	S				Y		1	S	F	S	S
	2	S	S	F	F	S	S	F	F	N		2	S	S	S	S					Y		2	S	F	F	S	S				Y		2	S	S	S	S					Y		2	S	S	S	F
	3	F	F	S	S	S	S	F	F	N		3	S	S	S	S					Y		3	S	F	F	F	S	S	S	F	Y		3	S	S	S	S					Y		3	F	S	S	S
	4	S	S	S	S	F	F	F	F	Y		4	S	S	S	S					Y		4	S	S	F	S	S	F	F	F	Y		4	S	S	S	S					Y		4	S	S	S	S
	5	S	S	S	S	F	F	F	F	Y		5											5	F	S	S	F	F	S	S	F	N		5											5	S	S	F	F
	6	S	S	S	S	F	F	F	F	Y		6											6	S	F	F	S	S	F	S	F	Y		6											6	S	F	F	F
	7	S	S	S	S	F	F	F	F	Y		7											7	S	F	S	F	F	S	F	S	Y		7											7	S	F	S	S
	8	S	S	S	S	F	F	F	F	N		8											8	S	S	F	F	S	S	F	F	Y		8											8	S	S	F	S
	9	S	S	S	F	F	F	F	S	N		9											9	S	S	S	F	S	F	F	F	N		9											9	S	S	S	F
	10	S	F	F	S	S	S	F	F	N		10											10	F	F	S	F	S	S	S	F	Y		10											10	F	S	S	S
	11	S	S	S	S	F	F			Y		11											11	S	S	F	S	S	F	F	F	N		11											11	S	S	S	F
	12	S	S	S	S	F	F			Y		12											12	S	S	S	F	S	F	F	F	Y		12											12	S	S	F	F
	13	S	S	S	S	F	F	F		Y		13											13	S	S	F	S	F	S	F	F	Y		13											13	S	S	F	F
	14	S	S	S	S	F				Y		14											14	S	S	S	F	S	F	F	F	Y		14											14	S	S	S	F
	15	S	S	S	S	F	F	F	F	Y		15											15	S	S	F	S	F	S	F	F	Y		15											15	S	F	F	S
	16	S	S	S	S	F	F			N		16											16	S	F	F	S	F	F	S	S	Y		16											16	S	F	F	S
	17	F	S	F	S	F	S	F	S	Y		17											17	S	F	F	S	S				Y		17											17	S	F	S	S
	18	S	S	S	S	F	F	F		Y		18											18	S	S	S	S	F	F	F	F	Y		18											18	S	S	S	F
	19	S	S	S	S	F	F	F		Y		19											19	S	S	S	S	F	F	F	F	Y		19											19	S	F	S	S
	20	F	S	S	S	S	F	F		Y		20											20	F	S	S	F	S	S	F	F	N		20											20	S	S	F	F
	AGE 5											AGE: 5											AGE: 5											AGE: 6											AGE: 6
Experiment 1B: solid (S) vs. hollow (H)
				Stone Drops											Stone Drops											Stone Drops											Stone Drops											Stone Drops
	Trial number	1	2	3	4	5	6	7	8	Reward?		Trial number	1	2	3	4	5	6	7	8	Reward?		Trial number	1	2	3	4	5	6	7	8	Reward?		Trial number	1	2	3	4	5	6	7	8	Reward?		Trial number	1	2	3	4
	1	H	H	S	H	S	H	S	S	N		1	H	S	S	H	S				Y		1	H	H	H	H	S	S	S		Y		1	H	S	S	H	H	S	H		Y		1	S	S	S	S
	2	S	S	H	H	H	H	S	S	Y		2	S	H	H	S	S				Y		2	H	H	S	H	S	S	H	S	Y		2	S	H	S	H	H	S	H	S	Y		2	S	S	S	S
	3	H	H	H	S	S	H	S	S	Y		3	S	H	S	H	H	H	S		Y		3	H	H	H	H	S	S	S	S	Y		3	H	S	H	H	S	S	H	S	N		3	H	H	H	S
	4	S	H	S	S	H	H	H	S	Y		4	H	H	S	H	S	H	S	S	Y		4	H	H	H	H	S	S	S		Y		4	S	H	H	S	H	S	S		Y		4	S	S	S	S
	5	S	H	S	H	H	H	S	S	N		5	S	H	S	H	S	H			Y		5	H	H	H	H	S	S	S	S	Y		5	H	H	S	S	S	S			Y		5	S	S	S	S
	6	H	H	S	S	H	S	H	S	N		6	H	S	S	H	H	S	S		Y		6	S	S	S	S	H	H	H	H	Y		6	S	S	S	S					Y		6	S	S	S	S
	7	H	S	H	S	H	S	H	S	N		7	H	S	S	H	H	S	S		Y		7	H	H	H	H	S	S	S		Y		7	S	S	S	S					Y		7
	8	H	S	H	S	H	S	H	S	Y		8	H	S	H	H	H	S	S		Y		8	H	H	S	S	S	S			Y		8	S	S	S	S					Y		8
	9	H	S	H	S	S	S			Y		9	H	S	H	H	H	S	S	S	Y		9	H	H	H	H	S	S	S	S	Y		9											9
	10	S	H	S	H	H	H	S	S	Y		10	H	S	H	H	S	H	S		Y		10	H	H	S	S	S	H	S	H	Y		10											10
	11	H	H	S	H	H	S	S	S	Y		11	S	H	H	H	S	S	S	H	Y		11	H	H	H	H	S	S	S	S	Y		11											11
	12	H	S	H	S	S	H	H	S	Y		12	H	S	H	H	S	S	S		Y		12	H	H	H	H	S	S	S	S	Y		12											12
	13	S	H	H	S	H	H	S		Y		13	H	S	S	S	H	H			Y		13	H	H	H	H	S	S	S	S	Y		13											13
	14	S	H	S	H	S	H	S	H	Y		14	H	H	H	S	S	S	S	H	Y		14	H	H	H	H	S	S	S	S	Y		14											14
	15	S	H	H	S	H	S	H		N		15	H	H	S	S	H	H	S	S	Y		15	H	H	H	H	S	S	S	S	Y		15											15
	16	H	S	H	S	S	H	H	S	Y		16	H	S	S						Y		16	H	H	H	H	S	S	S	S	Y		16											16
	17	H	H	S	S	H	H	S	S	Y		17	S	H	S	H	S	H			Y		17	H	H	H	H	S	S	S	S	Y		17											17
	18	H	H	S	S	H	S	S	H	Y		18	H	H	S	S	S	S			Y		18	H	H	H	H	S	S	S	S	Y		18											18
	19	H	H	S	S	H	S	H	S	Y		19	H	H	S	H	S	S	S	H	Y		19	H	H	H	H	S	S	S	S	Y		19											19
	20	H	H	S	H	S	H	S	S	Y		20	S	S	S	H	H	H	H	S	Y		20	H	H	H	H	S	S	S	S	Y		20											20
	AGE: 5											AGE:6											AGE:6											AGE:7											AGE: 7
[truncated: 55 more columns]
